# Supplementary material for: The histone H3K27 demethylase REF6/JMJ12 promotes thermomorphogenesis in Arabidopsis
Source: Natl Sci Rev. 2021 Nov 25;9(5):nwab213. doi: 10.1093/nsr/nwab213 (PMC9113104; doi:10.1093/nsr/nwab213)
Supplement: nwab213_Supplemental_Files [file nwab213_supplemental_files.zip]

Archive with 18 entries (18 files):
- A4-Sub_fig_10_140mm.pdf
- A4-Sub_fig_11_140mm.pdf
- A4-Sub_fig_1_96mm.pdf
- A4-Sub_fig_2_96mm.pdf
- A4-Sub_fig_3_140mm.pdf
- A4-Sub_fig_4_60mm.pdf
- A4-Sub_fig_5_140mm.pdf
- A4-Sub_Fig_6_140mm.pdf
- A4-Sub_Fig_7_60mm.pdf
- A4-Sub_Fig_8_60mm.pdf
- A4-Sub_Fig_9_60mm.pdf
- Supplementary_Information.docx
- Supplementary_Table_1_ChIP_seq.docx
- Supplementary_Table_2_193_overlap.xlsx
- Supplementary_Table_3_RNAseq.docx
- Supplementary_Table_4_14_genes(1).xlsx
- Supplementary_Table_4_14_genes.xlsx
- Supplementary_Table_5_primer.docx
