# Supplementary material for: The histone H3K27 demethylase REF6/JMJ12 promotes thermomorphogenesis in Arabidopsis
Source: Natl Sci Rev. 2021 Nov 25;9(5):nwab213. doi: 10.1093/nsr/nwab213 (PMC9113104; doi:10.1093/nsr/nwab213)
Supplement: nwab213_Supplemental_Files [file nwab213_supplemental_files.zip › Supplementary_Table_2_193_overlap.xlsx]

## Sheet: Sheet1
Supplemental Table 2 Overlapping genes in the REF6 binding targets
and H3K27 hypermethylated genes in ref6 mutants.
Chrom.	Start	End	Gene ID
chr5	20993671	20994996	AT5G51670
chr1	470585	471401	AT1G02350
chr1	435830	436623	AT1G02230
chr1	1248011	1248713	AT1G04570
chr4	16746554	16747198	AT4G35190
chr1	5597485	5598120	AT1G16370
chr1	2950318	2950897	AT1G09155
chr3	1635330	1637174	AT3G05630
chr1	26413021	26414945	AT1G70140
chr3	331594	333041	AT3G02000
chr5	22873603	22874245	AT5G56500
chr3	20667196	20667927	AT3G55690
chr5	4518523	4519085	AT5G14000
chr5	513578	514708	AT5G02400
chr1	1211525	1214472	AT1G04470
chr4	15323486	15324450	AT4G31620
chr1	25336636	25338389	AT1G67600
chr3	1513836	1515363	AT3G05320
chr1	23891112	23891884	AT1G64380
chr5	23373722	23374474	AT5G57690
chr1	694610	696225	AT1G03010
chr3	21797482	21798319	AT3G58990
chr5	22547576	22548425	AT5G55680
chr5	21080436	21081301	AT5G51850
chr4	16713062	16713744	AT4G35110
chr3	9282228	9282463	AT3G25560
chr3	3401925	3402679	AT3G10870
chr2	917333	918698	AT2G03090
chr4	15103161	15104514	AT4G31000
chr3	1579897	1580233	AT3G05460
chr5	25009003	25011248	AT5G62260
chr1	19209300	19210434	AT1G51790
chr1	4561269	4562670	AT1G13310
chr5	24196133	24197474	AT5G60090
chr4	7268584	7269284	AT4G12150
chr1	3086989	3087582	AT1G09540
chr1	27995377	27996643	AT1G74490
chr5	14844054	14844550	AT5G37440
chr4	16445286	16447801	AT4G34400
chr1	7823149	7823872	AT1G22160
chr2	8327847	8330045	AT2G19190
chr5	435457	436074	AT5G02190
chr5	61833	63357	AT5G01180
chr4	15329619	15330144	AT4G31650
chr5	21119891	21121274	AT5G52000
chr4	12385481	12387019	AT4G23780
chr2	19058122	19060005	AT2G46430
chr3	17905771	17906655	AT3G48350
chr1	28181069	28183360	AT1G75060
chr4	17223532	17224871	AT4G36490
chr1	23795094	23797520	AT1G64107
chr5	23280428	23281339	AT5G57480
chr1	26146767	26147812	AT1G69540
chr2	16444087	16445300	AT2G39370
chr1	6576552	6578011	AT1G19040
chr1	25524856	25527437	AT1G68120
chr4	16639018	16641580	AT4G34940
chr4	1046302	1046884	AT4G02380
chr2	7942072	7943188	AT2G18260
chr3	7388038	7389961	AT3G21080
chr2	16848817	16850255	AT2G40340
chr5	16445472	16446577	AT5G41090
chr1	614988	616156	AT1G02800
chr1	23831152	23833270	AT1G64220
chr5	23420878	23421351	AT5G57800
chr2	19251134	19253257	AT2G46850
chr5	18583969	18585515	AT5G45810
chr4	12852439	12853692	AT4G25000
chr3	934271	934555	AT3G03726
chr5	15950041	15951225	AT5G39850
chr3	217238	218792	AT3G01550
chr5	18369851	18370878	AT5G45340
chr5	25550712	25553090	AT5G63850
chr1	1994477	1996116	AT1G06520
chr2	19154795	19155449	AT2G46660
chr3	6899887	6901134	AT3G19850
chr1	541505	541814	AT1G02570
chr5	18600067	18601356	AT5G45850
chr2	14010989	14012565	AT2G33010
chr3	17223892	17225011	AT3G46770
chr3	1581193	1582473	AT3G05470
chr4	6441925	6443818	AT4G10390
chr5	9546497	9548451	AT5G27130
chr1	19902475	19903711	AT1G53345
chr5	23300772	23301589	AT5G57530
chr2	12616652	12618459	AT2G29410
chr5	2958658	2958871	AT5G09520
chr5	24050474	24050932	AT5G59690
chr1	29511805	29513059	AT1G78440
chr5	6290822	6292024	AT5G18860
chr4	17375598	17375978	AT4G36880
chr4	14218417	14218907	AT4G28790
chr5	23842112	23842646	AT5G59050
chr1	28300750	28302214	AT1G75410
chr1	7437714	7440637	AT1G21250
chr2	16258659	16259416	AT2G38940
chr4	785537	788314	AT4G01820
chr1	2126560	2127832	AT1G06923
chr2	17676618	17676867	AT2G42450
chr4	18463059	18464880	AT4G39790
chr5	1205871	1207762	AT5G04310
chr1	6489260	6490758	AT1G18830
chr3	16413107	16415320	AT3G44940
chr5	4829544	4830277	AT5G14930
chr5	21079406	21079582	AT5G51850
chr5	20007457	20009049	AT5G49340
chr5	7559470	7560095	AT5G22740
chr4	13412105	13413353	AT4G26580
chr4	14867020	14868322	AT4G30400
chr2	13319936	13321435	AT2G31250
chr1	4740093	4740738	AT1G13830
chr1	29076727	29077457	AT1G77380
chr2	18603878	18604214	AT2G45120
chr4	2736036	2737970	AT4G05370
chr3	19899293	19900364	AT3G53690
chr1	9355800	9357090	AT1G26960
chr3	19182693	19183831	AT3G51710
chr5	6298280	6298834	AT5G18870
chr1	25771730	25772288	AT1G68640
chr3	237208	238745	AT3G01630
chr1	29009218	29010941	AT1G77210
chr4	17570020	17571200	AT4G37370
chr5	431026	433207	AT5G02180
chr3	7506657	7509088	AT3G21330
chr5	2866779	2867175	AT5G09220
chr5	8324116	8324729	AT5G24380
chr1	22730027	22730919	AT1G61600
chr3	1436568	1437927	AT3G05140
chr2	15834719	15836401	AT2G37770
chr1	7426978	7429047	AT1G21220
chr5	22443595	22443828	AT5G55350
chr5	23311520	23314373	AT5G57567
chr4	16819851	16820425	AT4G35380
chr3	1038890	1039457	AT3G04010
chr4	16694362	16695372	AT4G35070
chr3	9311197	9313251	AT3G25610
chr5	15596721	15597888	AT5G38970
chr1	28649874	28650490	AT1G76370
chr3	2870341	2870702	AT3G09340
chr5	18745275	18746864	AT5G46240
chr1	3876321	3876672	AT1G11540
chr2	17808171	17810091	AT2G42800
chr4	13819063	13820127	AT4G27670
chr1	429672	430813	AT1G02220
chr4	1002232	1005172	AT4G02290
chr2	16452750	16453048	AT2G39400
chr1	1278263	1280808	AT1G04610
chr1	19958606	19961252	AT1G53470
chr3	20679893	20680797	AT3G55720
chr2	14929276	14930831	AT2G35550
chr5	21506885	21507699	AT5G53040
chr1	23399465	23400859	AT1G63100
chr3	14759672	14760619	AT3G42670
chr5	19984577	19985706	AT5G49300
chr1	4968158	4970156	AT1G14520
chr2	14726873	14730836	AT2G34910
chr5	4664174	4664745	AT5G14470
chr5	21055679	21056735	AT5G51810
chr3	8294840	8296371	AT3G23240
chr2	14106020	14106620	AT2G33280
chr1	27506679	27508889	AT1G73165
chr3	4444710	4445507	AT3G13600
chr5	23307351	23308114	AT5G57560
chr3	5575567	5577284	AT3G16415
chr3	7783067	7784371	AT3G22100
chr4	10521452	10522179	AT4G19230
chr5	6293128	6294482	AT5G18860
chr2	14486580	14487973	AT2G34330
chr5	21139000	21140388	AT5G52050
chr5	24655410	24656636	AT5G61320
chr5	4819158	4821598	AT5G14890
chr5	7668307	7669195	AT5G22930
chr4	17147583	17148146	AT4G36240
chr3	9071033	9071681	AT3G24850
chr3	1007779	1008358	AT3G03910
chr5	23734396	23735398	AT5G58770
chr5	19417326	19418433	AT5G47950
chr3	7497409	7498446	AT3G21310
chr5	1577426	1578625	AT5G05330
chr5	16723016	16724732	AT5G41780
chr1	28359799	28361290	AT1G75530
chr3	21232990	21235733	AT3G57390
chr5	2127412	2129130	AT5G06850
chr3	18709766	18710655	AT3G50410
chr1	7850092	7850840	AT1G22230
chr1	624002	625605	AT1G02820
chr4	18252031	18253043	AT4G39190
chr4	13817268	13818093	AT4G27660
chr2	19314451	19315334	AT2G47000
chr1	8584395	8585530	AT1G24230
chr5	9974390	9975759	AT5G27940
chr3	247289	250220	AT3G01670
chr1	19156543	19157253	AT1G51670
