# Supplementary material for: The histone H3K27 demethylase REF6/JMJ12 promotes thermomorphogenesis in Arabidopsis
Source: Natl Sci Rev. 2021 Nov 25;9(5):nwab213. doi: 10.1093/nsr/nwab213 (PMC9113104; doi:10.1093/nsr/nwab213)
Supplement: nwab213_Supplemental_Files [file nwab213_supplemental_files.zip › Supplementary_Table_4_14_genes(1).xlsx]

## Sheet: Sheet1
Supplemental Table 4 Overlapping genes in the REF6 binding targets and
thermo-responsive up-regulated genes in wild-type Col at 28 °C compared with 22 °C
Chrom.	Start	End	Gene ID
chr4	16445286	16447801	AT4G34400	B3-type transcription factor, which promotes floral transition and is repressed by FLC/SVP and promoted by SOC1.
chr3	7506657	7509088	AT3G21330	Basic helix-loop-helix (bHLH) DNA-binding superfamily protein;(source:Araport11)
chr2	8327847	8330045	AT2G19190	Encodes a receptor-like protein kinase that is involved in early defense signaling. Expression of this gene is strongly induced during leaf senescence. It is a target of the transcription factor AtWRKY6.
chr5	61833	63357	AT5G01180	Encodes a dipeptide transporter expressed in pollen and ovules during early seed development. GFP-tagged PTR5 localizes to the plasma membrane.
chr4	15329619	15330144	AT4G31650	Transcriptional factor B3 family protein;(source:Araport11)
chr5	21055679	21056735	AT5G51810	Encodes gibberellin 20-oxidase. Involved in gibberellin biosynthesis. Up-regulated by far red light in elongating petioles. Not regulated by a circadian clock. Mutation of GA20ox2 delays flowering.
chr5	14844054	14844550	AT5G37440	Chaperone DnaJ-domain superfamily protein;(source:Araport11)
chr3	19899293	19900364	AT3G53690	RING/U-box superfamily protein;(source:Araport11)
chr1	7823149	7823872	AT1G22160	Senescence-associated family protein (DUF581);(source:Araport11)
chr5	435457	436074	AT5G02190	Encodes an aspartic protease, has an important role in determining cell fate during embryonic development and in reproduction processes. The loss-of-function mutation of PCS1 causes degeneration of both male and female gametophytes and excessive cell death of developing embryos during torpedo stage.
chr1	19156543	19157253	AT1G51670	Hypothetical protein;(source:Araport11)
chr5	5578225	5578590	AT5G16980	Zinc-binding dehydrogenase family protein;(source:Araport11)
chr4	12852439	12853692	AT4G25000	Predicted to be secreted protein based on signalP prediction. Involved in starch mobilization. Mutants are defective in alpha-amylase activity. (Note: AMY1 has been found in the literature to be referred to as AMY3, which is not to be confused with AMY3/At1g69830).
