# Supplementary material for: The histone H3K27 demethylase REF6/JMJ12 promotes thermomorphogenesis in Arabidopsis
Source: Natl Sci Rev. 2021 Nov 25;9(5):nwab213. doi: 10.1093/nsr/nwab213 (PMC9113104; doi:10.1093/nsr/nwab213)
Supplement: nwab213_Supplemental_Files [file nwab213_supplemental_files.zip › Supplementary_Table_4_14_genes.xlsx]

## Sheet: Sheet1
Supplemental Table 4 Overlapping genes in the REF6 binding targets and
thermo-responsive up-regulated genes in wild-type Col at 28 °C compared with 22 °C
Chrom.	Start	End	Gene ID
chr4	16445286	16447801	AT4G34400
chr3	7506657	7509088	AT3G21330
chr2	8327847	8330045	AT2G19190
chr5	61833	63357	AT5G01180
chr4	15329619	15330144	AT4G31650
chr5	21055679	21056735	AT5G51810
chr5	14844054	14844550	AT5G37440
chr3	19899293	19900364	AT3G53690
chr1	7823149	7823872	AT1G22160
chr5	435457	436074	AT5G02190
chr1	19156543	19157253	AT1G51670
chr5	5578225	5578590	AT5G16980
chr4	12852439	12853692	AT4G25000
